# Supplementary material for: Analysis of the miRNA Transcriptome in Aconitum vilmorinianum and Its Regulation of Diterpenoid Alkaloid Biosynthesis
Source: Int J Mol Sci. 2025 Jan 3;26(1):348. doi: 10.3390/ijms26010348 (PMC11720529; doi:10.3390/ijms26010348)
Supplement: Supplementary file 1 [file ijms-26-00348-s001.zip]

Archive with 1 entries (1 files):
- ijms-3396529-supplementary.pdf
